# Supplementary material for: Epigenetic Aging of Critical Illness Survivors Assessed by the Muscle‐Specific “Clock” and Its Relationship With Reduced Long‐Term Muscle Strength
Source: Aging Cell. 2026 Jul 12;25(7):e70629. doi: 10.1111/acel.70629 (PMC13356824; doi:10.1111/acel.70629)
Supplement: Supplementary file 1 — Table S1: Detailed information about the datasets used in this study. Table S2: Characteristics of the cohorts used in this study. Table S3: Independent associations of epigenetic age measures with gene expression outcomes (adjusted for age, sex, and BMI). Table S4: Effect estimates for former patients versus controls before (Model 2) and after (Model 3) adjustment for epigenetic age measures. Table S5: Six CpG sites shared between previously identified DMPs and the 156 CpGs used by MEATV2 for epigenetic age prediction. Table S6: Genes shared between the 210 genes harboring CpGs used by MEATV2 for epigenetic age prediction and those differentially expressed in former ICU patients vs. controls. Table S7: Correlation analysis between epigenetic aging metrics and muscle strength measures. [file ACEL-25-e70629-s001.xlsx]

## Sheet: Table S1
Supplementary Table S1. Detailed information about the datasets used in this study
Dataset ID	n	Health status	Age (median (IQR))	Age range (min-max)	Technique	Data preprocessed by us	Probe filtering	Sample filtering	Adjustment of Type I and Type II probe designs	Batch correction	% male	Ethnicity
5YFU-EPaNIC	148	Heathy/Former Critically Ill	60 (55–67)	24-80	HMEPICv2	YES	YES (14,886 probes removed)	NO	YES	NO	0.7905	Caucasian
GSE114763	38	Healthy	35.5 (30.8–39)	19-39	HMEPIC	YES	YES (108,940 probes removed)	YES (2 removed)	YES	YES	1	Caucasian
GSE38291	22	Healthy/T2D (twins)	66 (62.5–75.2)	53-80	HM27	YES	YES (1449 probes removed)	YES (0 removed)	N/A (no need for the HM27 array)	NO (no information)	0.45	Caucasian
GSE49908	51	Healthy	56.5 (45.5–62.5)	21-77	HM27	YES	YES (1529 probes removed)	YES (0 removed)	N/A (no need for the HM27 array)	YES	1	Caucasian
GSE50498	48	Healthy	74 (71.5–76)	18-89	HM450	YES	N/A	N/A	N/A	N/A	1	Caucasian
N/A Not available, HM27 array has only Type I probes.

## Sheet: Table S2
Supplementary Table S2. Characteristics of the cohorts used in this study
Dataset	Array	Number of samples used/available	Health status	Age (median (IQR))	Age range (min-max)	% male	Ethnicity
5yFU-EPANIC	HMEPICv2	97/118	Former Critically Ill	60 (54–68)	24-80	82.5	Caucasian
		26/30	Healthy	60 (57–65.2)	51-69	88.5	Caucasian
GSE114763	HMEPIC	4/9	Healthy	35.5 (30.8–39)	27-39	100	Caucasian
GSE38291	HM27	16/22	Healthy	66 (62.5–75.2)	53-78	44	Caucasian
GSE49908	HM27	36/51	Healthy	56.5 (45.5–62.5)	24-77	100	Caucasian
GSE50498	HM450	15/48	Healthy	74 (71.5–76)	25-89.1	100	Caucasian
		Number of samples	Health status	Age (median (IQR))	Age range (min-max)	P for age	% male	P for sex
Final Set		97	Former Critically Ill	60 (54–68)	24–80	0.66	82.5	0.55
		97	Healthy	61 (53–70)	24–89		86.5

## Sheet: Table S3
Supplementary Table S3. Independent associations of epigenetic age measures with gene expression outcomes (adjusted for age, sex, and BMI)
		Model 1 Adjusted for age, sex and BMI
Gene	EpiAge_Measure	Estimate for EpiAge measure	P	FDR
TTLL7	DNAmage	0.161588	0.87872	0.966432
MMACHC	DNAmage	-0.969078	0.0591025	0.408047
FNDC5	DNAmage	-22.7084	0.0809884	0.430259
TOMM40L	DNAmage	-1.3051	0.142871	0.482844
SDHB	DNAmage	-5.96856	0.146498	0.482844
NIPAL3	DNAmage	0.227112	0.624814	0.854262
DDAH1	DNAmage	2.16204	0.404111	0.670104
ADGRB2	DNAmage	-0.0201734	0.9175	0.974428
SFPQ	DNAmage	-0.545688	0.876066	0.966432
CA14	DNAmage	0.214426	0.886353	0.966432
MTCO1P12	DNAmage	-282.886	0.0261635	0.406663
MTCO2P12	DNAmage	-10.8989	0.00733352	0.25317
RNF207	DNAmage	-0.79999	0.448083	0.703284
EPAS1	DNAmage	-4.42275	0.372323	0.636789
MAP3K20	DNAmage	8.63154	0.760867	0.926763
SLC25A12	DNAmage	-6.25569	0.252665	0.587641
MDH1	DNAmage	-21.2249	0.056156	0.408047
OBSL1	DNAmage	10.2453	0.147496	0.482844
STRADB	DNAmage	-1.66621	0.341972	0.623387
NDUFB3	DNAmage	-3.81976	0.0587844	0.408047
POMC	DNAmage	-0.55134	0.189867	0.515855
IMMT	DNAmage	-9.50184	0.00377481	0.199468
NDUFS1	DNAmage	-23.7404	0.0525618	0.408047
RN7SL674P	DNAmage	-0.166251	0.88286	0.966432
RFTN1	DNAmage	-1.36474	0.271557	0.5923
HYAL1	DNAmage	-1.73799	0.0486593	0.408047
CTDSPL	DNAmage	1.85164	0.0437968	0.408047
PEX5L	DNAmage	-0.0509344	0.856142	0.951269
COL7A1	DNAmage	-1.57948	0.299261	0.608962
IL1RAP	DNAmage	-0.297641	0.130664	0.480217
IQSEC1	DNAmage	-0.304162	0.937513	0.974428
SYNPO2	DNAmage	-94.8175	0.348814	0.629303
LIAS	DNAmage	-0.520607	0.268142	0.5923
UVSSA	DNAmage	2.52698	0.0609047	0.408047
LRP2BP	DNAmage	-0.36562	0.271381	0.5923
MGST2	DNAmage	-0.220023	0.713041	0.907045
LNX1	DNAmage	-0.391624	0.256883	0.587641
PDLIM3	DNAmage	34.1512	0.676593	0.890575
ANK2	DNAmage	1.40233	0.832843	0.944686
FST	DNAmage	0.157985	0.636241	0.854526
CKMT2	DNAmage	-61.4562	0.0434057	0.408047
SELENOP	DNAmage	-0.441408	0.538766	0.78254
PTGER4	DNAmage	-1.20778	0.00265482	0.194888
SH3TC2	DNAmage	-0.680002	0.0282884	0.406663
EFNA5	DNAmage	-0.13757	0.525192	0.772341
PCDHGA7	DNAmage	-0.153029	0.7064	0.907045
PCDHGC5	DNAmage	-0.147854	0.52183	0.770635
FAT2	DNAmage	0.234803	0.812614	0.939942
REEP2	DNAmage	-1.59025	0.0229058	0.381763
LVRN	DNAmage	0.1346	0.435377	0.696037
MRPS36	DNAmage	-0.611514	0.320326	0.614176
ENPP5	DNAmage	-2.26002	0.0115735	0.25317
FABP7	DNAmage	0.00220075	0.99469	0.99754
NKAIN2	DNAmage	-0.166845	0.410547	0.671974
BCKDHB	DNAmage	-0.722351	0.186045	0.515855
RAB23	DNAmage	0.840596	0.00554497	0.215638
SLC35F1	DNAmage	-1.13147	0.0705429	0.418475
MPC1	DNAmage	-4.81195	0.0405096	0.408047
SIRT5	DNAmage	-2.21224	0.10768	0.459612
ADGRF5	DNAmage	-4.14639	0.0871672	0.430259
MESTP1	DNAmage	0.177123	0.424396	0.687678
MYCT1	DNAmage	-0.852695	0.0346081	0.408047
MCUR1	DNAmage	-0.0537724	0.902016	0.9744
CDKN1A	DNAmage	-0.39292	0.886356	0.966432
BACH2	DNAmage	-0.729421	0.58924	0.824937
MAP3K5	DNAmage	-0.748439	0.118549	0.472897
GALNT17	DNAmage	0.710453	0.0900208	0.430259
ATP6V1FNB	DNAmage	-0.134004	0.894699	0.972499
AQP1	DNAmage	-11.0077	0.00432253	0.199468
ABHD11	DNAmage	-0.264652	0.434121	0.696037
PKD1L1	DNAmage	-1.6358	0.153732	0.484926
MAFK	DNAmage	-3.08595	0.373865	0.636789
TCEAL7	DNAmage	-0.0355639	0.801338	0.939942
COX7B	DNAmage	-5.50907	0.260526	0.588285
TIMM8A	DNAmage	-0.395937	0.167068	0.493723
CLDN2	DNAmage	0.116858	0.191603	0.515855
TSPYL2	DNAmage	1.40502	0.317207	0.614176
MIR503HG	DNAmage	0.303594	0.551939	0.791716
AVPR2	DNAmage	0.0320486	0.835324	0.944686
ARMCX4	DNAmage	1.31008	0.24514	0.587641
USP11	DNAmage	1.01233	0.401846	0.669743
XIST	DNAmage	20.1369	0.0544402	0.408047
PPP1R3B	DNAmage	2.77682	0.756776	0.926763
DLC1	DNAmage	-1.42036	0.324335	0.614176
PTDSS1	DNAmage	0.0467693	0.944539	0.974428
MRPL15	DNAmage	-0.864598	0.609233	0.846156
LYPLA1	DNAmage	-0.539397	0.580704	0.822859
PDCL3P2	DNAmage	-0.118684	0.521119	0.770635
LRATD2	DNAmage	-0.302563	0.285201	0.605655
MCM4	DNAmage	0.489588	0.375205	0.636789
ZNF252P	DNAmage	-1.87809	0.0346887	0.408047
NDUFA8	DNAmage	-3.93071	0.0202167	0.369009
DMRT2	DNAmage	-0.784324	0.00257935	0.194888
LINC01504	DNAmage	-0.0811359	0.588471	0.824937
MRPL16	DNAmage	-1.29273	0.094657	0.430259
MAP4K2	DNAmage	-0.974575	0.0104045	0.25317
LRRC55	DNAmage	-0.134613	0.161679	0.488343
KLC2	DNAmage	0.729314	0.605516	0.844345
NNMT	DNAmage	-0.943891	0.405891	0.670104
RASSF10	DNAmage	-0.0110252	0.92556	0.974428
ATP5F1C	DNAmage	-7.17842	0.0916454	0.430259
CHST3	DNAmage	-1.75481	0.393738	0.659369
THNSL1	DNAmage	-0.252246	0.205692	0.534328
SYNPO2L	DNAmage	33.9078	0.16906	0.493723
PPIF	DNAmage	-3.30069	0.145373	0.482844
LOXL4	DNAmage	0.298971	0.624832	0.854262
NCOA4	DNAmage	-4.01755	0.189728	0.515855
GOT1	DNAmage	-19.3933	0.129493	0.480217
UNC5B	DNAmage	-0.42586	0.3299	0.614176
DLG5	DNAmage	2.7673	0.329219	0.614176
WDR37	DNAmage	-0.254722	0.84624	0.946274
TMEM19	DNAmage	0.225686	0.71047	0.907045
RARG	DNAmage	-0.0754401	0.848973	0.946308
OSBPL8	DNAmage	-2.50386	0.368195	0.636789
NAP1L1	DNAmage	-0.759422	0.819443	0.939942
TMEM106C	DNAmage	0.0232727	0.941638	0.974428
ATP5F1B	DNAmage	-53.2199	0.125875	0.474066
CS	DNAmage	-17.2177	0.081793	0.430259
SLC25A3	DNAmage	-16.5736	0.184976	0.515855
PTPN11	DNAmage	0.465655	0.935501	0.974428
THSD1	DNAmage	-0.242984	0.373971	0.636789
CLYBL	DNAmage	-0.0977214	0.812426	0.939942
OXA1L	DNAmage	-1.10112	0.695774	0.905282
ADCY4	DNAmage	0.0827382	0.931666	0.974428
SPTB	DNAmage	25.5974	0.350713	0.629486
STRN3	DNAmage	0.134361	0.946587	0.974428
ENTPD5	DNAmage	-0.0229613	0.973689	0.989949
ACOT2	DNAmage	-2.47736	0.376542	0.636789
RN7SL1	DNAmage	805.214	0.911613	0.974428
ALPK3	DNAmage	0.20482	0.997852	0.997852
CIAO2A	DNAmage	-0.685916	0.312151	0.614176
HAPLN3	DNAmage	0.370583	0.19585	0.523263
SORD	DNAmage	-0.274027	0.0920977	0.430259
IDH2	DNAmage	-33.3034	0.251345	0.587641
MFGE8	DNAmage	-11.4059	0.259802	0.588285
TSPAN3	DNAmage	3.41049	0.612929	0.847926
COQ9	DNAmage	-7.485	0.0467696	0.408047
NDUFAB1	DNAmage	-2.30443	0.327475	0.614176
CDH5	DNAmage	-2.67743	0.255714	0.587641
GOT2	DNAmage	-25.5555	0.0620586	0.408047
GPRC5B	DNAmage	3.32006	0.376615	0.636789
CA4	DNAmage	-1.32383	0.00455927	0.199468
ARHGEF15	DNAmage	-0.506256	0.546757	0.789891
COX10	DNAmage	-2.47002	0.101809	0.445416
ACE	DNAmage	-0.305578	0.766085	0.926763
SLC25A11	DNAmage	-5.60025	0.390255	0.656679
CD300LG	DNAmage	-2.05582	0.0508622	0.408047
ATP5F1A	DNAmage	-48.4737	0.0355577	0.408047
CFAP61	DNAmage	3.91488	0.064647	0.41139
RIMS4	DNAmage	0.0684948	0.821778	0.939942
CD40	DNAmage	-0.21362	0.502189	0.75583
REM1	DNAmage	-0.087037	0.510445	0.763485
UQCRFS1	DNAmage	-10.8737	0.133142	0.480217
CEACAM1	DNAmage	-1.04171	0.00114552	0.194888
APOC1	DNAmage	-0.023593	0.830839	0.944686
ATCAY	DNAmage	2.10762	0.0593574	0.408047
MIDN	DNAmage	3.16416	0.704622	0.907045
MRPS12	DNAmage	-0.970229	0.290234	0.605655
PNPLA3	DNAmage	0.0821555	0.67358	0.890575
MYO18B	DNAmage	-4.63516	0.90175	0.9744
MAP3K7CL	DNAmage	0.446035	0.767889	0.926763
CYYR1	DNAmage	-0.0954288	0.811179	0.939942
DOP1B	DNAmage	-2.48483	0.341421	0.623387
TTLL7	AAdiff	0.161588	0.87872	0.966432
MMACHC	AAdiff	-0.969078	0.0591025	0.408047
FNDC5	AAdiff	-22.7084	0.0809884	0.430259
TOMM40L	AAdiff	-1.3051	0.142871	0.482844
SDHB	AAdiff	-5.96856	0.146498	0.482844
NIPAL3	AAdiff	0.227112	0.624814	0.854262
DDAH1	AAdiff	2.16204	0.404111	0.670104
ADGRB2	AAdiff	-0.0201734	0.9175	0.974428
SFPQ	AAdiff	-0.545688	0.876066	0.966432
CA14	AAdiff	0.214426	0.886353	0.966432
MTCO1P12	AAdiff	-282.886	0.0261635	0.406663
MTCO2P12	AAdiff	-10.8989	0.00733352	0.25317
RNF207	AAdiff	-0.79999	0.448083	0.703284
EPAS1	AAdiff	-4.42275	0.372323	0.636789
MAP3K20	AAdiff	8.63154	0.760867	0.926763
SLC25A12	AAdiff	-6.25569	0.252665	0.587641
MDH1	AAdiff	-21.2249	0.056156	0.408047
OBSL1	AAdiff	10.2453	0.147496	0.482844
STRADB	AAdiff	-1.66621	0.341972	0.623387
NDUFB3	AAdiff	-3.81976	0.0587844	0.408047
POMC	AAdiff	-0.55134	0.189867	0.515855
IMMT	AAdiff	-9.50184	0.00377481	0.199468
NDUFS1	AAdiff	-23.7404	0.0525618	0.408047
RN7SL674P	AAdiff	-0.166251	0.88286	0.966432
RFTN1	AAdiff	-1.36474	0.271557	0.5923
HYAL1	AAdiff	-1.73799	0.0486593	0.408047
CTDSPL	AAdiff	1.85164	0.0437968	0.408047
PEX5L	AAdiff	-0.0509344	0.856142	0.951269
COL7A1	AAdiff	-1.57948	0.299261	0.608962
IL1RAP	AAdiff	-0.297641	0.130664	0.480217
IQSEC1	AAdiff	-0.304162	0.937513	0.974428
SYNPO2	AAdiff	-94.8175	0.348814	0.629303
LIAS	AAdiff	-0.520607	0.268142	0.5923
UVSSA	AAdiff	2.52698	0.0609047	0.408047
LRP2BP	AAdiff	-0.36562	0.271381	0.5923
MGST2	AAdiff	-0.220023	0.713041	0.907045
LNX1	AAdiff	-0.391624	0.256883	0.587641
PDLIM3	AAdiff	34.1512	0.676593	0.890575
ANK2	AAdiff	1.40233	0.832843	0.944686
FST	AAdiff	0.157985	0.636241	0.854526
CKMT2	AAdiff	-61.4562	0.0434057	0.408047
SELENOP	AAdiff	-0.441408	0.538766	0.78254
PTGER4	AAdiff	-1.20778	0.00265482	0.194888
SH3TC2	AAdiff	-0.680002	0.0282884	0.406663
EFNA5	AAdiff	-0.13757	0.525192	0.772341
PCDHGA7	AAdiff	-0.153029	0.7064	0.907045
PCDHGC5	AAdiff	-0.147854	0.52183	0.770635
FAT2	AAdiff	0.234803	0.812614	0.939942
REEP2	AAdiff	-1.59025	0.0229058	0.381763
LVRN	AAdiff	0.1346	0.435377	0.696037
MRPS36	AAdiff	-0.611514	0.320326	0.614176
ENPP5	AAdiff	-2.26002	0.0115735	0.25317
FABP7	AAdiff	0.00220075	0.99469	0.99754
NKAIN2	AAdiff	-0.166845	0.410547	0.671974
BCKDHB	AAdiff	-0.722351	0.186045	0.515855
RAB23	AAdiff	0.840596	0.00554497	0.215638
SLC35F1	AAdiff	-1.13147	0.0705429	0.418475
MPC1	AAdiff	-4.81195	0.0405096	0.408047
SIRT5	AAdiff	-2.21224	0.10768	0.459612
ADGRF5	AAdiff	-4.14639	0.0871672	0.430259
MESTP1	AAdiff	0.177123	0.424396	0.687678
MYCT1	AAdiff	-0.852695	0.0346081	0.408047
MCUR1	AAdiff	-0.0537724	0.902016	0.9744
CDKN1A	AAdiff	-0.39292	0.886356	0.966432
BACH2	AAdiff	-0.729421	0.58924	0.824937
MAP3K5	AAdiff	-0.748439	0.118549	0.472897
GALNT17	AAdiff	0.710453	0.0900208	0.430259
ATP6V1FNB	AAdiff	-0.134004	0.894699	0.972499
AQP1	AAdiff	-11.0077	0.00432253	0.199468
ABHD11	AAdiff	-0.264652	0.434121	0.696037
PKD1L1	AAdiff	-1.6358	0.153732	0.484926
MAFK	AAdiff	-3.08595	0.373865	0.636789
TCEAL7	AAdiff	-0.0355639	0.801338	0.939942
COX7B	AAdiff	-5.50907	0.260526	0.588285
TIMM8A	AAdiff	-0.395937	0.167068	0.493723
CLDN2	AAdiff	0.116858	0.191603	0.515855
TSPYL2	AAdiff	1.40502	0.317207	0.614176
MIR503HG	AAdiff	0.303594	0.551939	0.791716
AVPR2	AAdiff	0.0320486	0.835324	0.944686
ARMCX4	AAdiff	1.31008	0.24514	0.587641
USP11	AAdiff	1.01233	0.401846	0.669743
XIST	AAdiff	20.1369	0.0544402	0.408047
PPP1R3B	AAdiff	2.77682	0.756776	0.926763
DLC1	AAdiff	-1.42036	0.324335	0.614176
PTDSS1	AAdiff	0.0467693	0.944539	0.974428
MRPL15	AAdiff	-0.864598	0.609233	0.846156
LYPLA1	AAdiff	-0.539397	0.580704	0.822859
PDCL3P2	AAdiff	-0.118684	0.521119	0.770635
LRATD2	AAdiff	-0.302563	0.285201	0.605655
MCM4	AAdiff	0.489588	0.375205	0.636789
ZNF252P	AAdiff	-1.87809	0.0346887	0.408047
NDUFA8	AAdiff	-3.93071	0.0202167	0.369009
DMRT2	AAdiff	-0.784324	0.00257935	0.194888
LINC01504	AAdiff	-0.0811359	0.588471	0.824937
MRPL16	AAdiff	-1.29273	0.094657	0.430259
MAP4K2	AAdiff	-0.974575	0.0104045	0.25317
LRRC55	AAdiff	-0.134613	0.161679	0.488343
KLC2	AAdiff	0.729314	0.605516	0.844345
NNMT	AAdiff	-0.943891	0.405891	0.670104
RASSF10	AAdiff	-0.0110252	0.92556	0.974428
ATP5F1C	AAdiff	-7.17842	0.0916454	0.430259
CHST3	AAdiff	-1.75481	0.393738	0.659369
THNSL1	AAdiff	-0.252246	0.205692	0.534328
SYNPO2L	AAdiff	33.9078	0.16906	0.493723
PPIF	AAdiff	-3.30069	0.145373	0.482844
LOXL4	AAdiff	0.298971	0.624832	0.854262
NCOA4	AAdiff	-4.01755	0.189728	0.515855
GOT1	AAdiff	-19.3933	0.129493	0.480217
UNC5B	AAdiff	-0.42586	0.3299	0.614176
DLG5	AAdiff	2.7673	0.329219	0.614176
WDR37	AAdiff	-0.254722	0.84624	0.946274
TMEM19	AAdiff	0.225686	0.71047	0.907045
RARG	AAdiff	-0.0754401	0.848973	0.946308
OSBPL8	AAdiff	-2.50386	0.368195	0.636789
NAP1L1	AAdiff	-0.759422	0.819443	0.939942
TMEM106C	AAdiff	0.0232727	0.941638	0.974428
ATP5F1B	AAdiff	-53.2199	0.125875	0.474066
CS	AAdiff	-17.2177	0.081793	0.430259
SLC25A3	AAdiff	-16.5736	0.184976	0.515855
PTPN11	AAdiff	0.465655	0.935501	0.974428
THSD1	AAdiff	-0.242984	0.373971	0.636789
CLYBL	AAdiff	-0.0977214	0.812426	0.939942
OXA1L	AAdiff	-1.10112	0.695774	0.905282
ADCY4	AAdiff	0.0827382	0.931666	0.974428
SPTB	AAdiff	25.5974	0.350713	0.629486
STRN3	AAdiff	0.134361	0.946587	0.974428
ENTPD5	AAdiff	-0.0229613	0.973689	0.989949
ACOT2	AAdiff	-2.47736	0.376542	0.636789
RN7SL1	AAdiff	805.214	0.911613	0.974428
ALPK3	AAdiff	0.20482	0.997852	0.997852
CIAO2A	AAdiff	-0.685916	0.312151	0.614176
HAPLN3	AAdiff	0.370583	0.19585	0.523263
SORD	AAdiff	-0.274027	0.0920977	0.430259
IDH2	AAdiff	-33.3034	0.251345	0.587641
MFGE8	AAdiff	-11.4059	0.259802	0.588285
TSPAN3	AAdiff	3.41049	0.612929	0.847926
COQ9	AAdiff	-7.485	0.0467696	0.408047
NDUFAB1	AAdiff	-2.30443	0.327475	0.614176
CDH5	AAdiff	-2.67743	0.255714	0.587641
GOT2	AAdiff	-25.5555	0.0620586	0.408047
GPRC5B	AAdiff	3.32006	0.376615	0.636789
CA4	AAdiff	-1.32383	0.00455927	0.199468
ARHGEF15	AAdiff	-0.506256	0.546757	0.789891
COX10	AAdiff	-2.47002	0.101809	0.445416
ACE	AAdiff	-0.305578	0.766085	0.926763
SLC25A11	AAdiff	-5.60025	0.390255	0.656679
CD300LG	AAdiff	-2.05582	0.0508622	0.408047
ATP5F1A	AAdiff	-48.4737	0.0355577	0.408047
CFAP61	AAdiff	3.91488	0.064647	0.41139
RIMS4	AAdiff	0.0684948	0.821778	0.939942
CD40	AAdiff	-0.21362	0.502189	0.75583
REM1	AAdiff	-0.087037	0.510445	0.763485
UQCRFS1	AAdiff	-10.8737	0.133142	0.480217
CEACAM1	AAdiff	-1.04171	0.00114552	0.194888
APOC1	AAdiff	-0.023593	0.830839	0.944686
ATCAY	AAdiff	2.10762	0.0593574	0.408047
MIDN	AAdiff	3.16416	0.704622	0.907045
MRPS12	AAdiff	-0.970229	0.290234	0.605655
PNPLA3	AAdiff	0.0821555	0.67358	0.890575
MYO18B	AAdiff	-4.63516	0.90175	0.9744
MAP3K7CL	AAdiff	0.446035	0.767889	0.926763
CYYR1	AAdiff	-0.0954288	0.811179	0.939942
DOP1B	AAdiff	-2.48483	0.341421	0.623387
TTLL7	AAresid	0.161588	0.87872	0.966432
MMACHC	AAresid	-0.969078	0.0591025	0.408047
FNDC5	AAresid	-22.7084	0.0809884	0.430259
TOMM40L	AAresid	-1.3051	0.142871	0.482844
SDHB	AAresid	-5.96856	0.146498	0.482844
NIPAL3	AAresid	0.227112	0.624814	0.854262
DDAH1	AAresid	2.16204	0.404111	0.670104
ADGRB2	AAresid	-0.0201734	0.9175	0.974428
SFPQ	AAresid	-0.545688	0.876066	0.966432
CA14	AAresid	0.214426	0.886353	0.966432
MTCO1P12	AAresid	-282.886	0.0261635	0.406663
MTCO2P12	AAresid	-10.8989	0.00733352	0.25317
RNF207	AAresid	-0.79999	0.448083	0.703284
EPAS1	AAresid	-4.42275	0.372323	0.636789
MAP3K20	AAresid	8.63154	0.760867	0.926763
SLC25A12	AAresid	-6.25569	0.252665	0.587641
MDH1	AAresid	-21.2249	0.056156	0.408047
OBSL1	AAresid	10.2453	0.147496	0.482844
STRADB	AAresid	-1.66621	0.341972	0.623387
NDUFB3	AAresid	-3.81976	0.0587844	0.408047
POMC	AAresid	-0.55134	0.189867	0.515855
IMMT	AAresid	-9.50184	0.00377481	0.199468
NDUFS1	AAresid	-23.7404	0.0525618	0.408047
RN7SL674P	AAresid	-0.166251	0.88286	0.966432
RFTN1	AAresid	-1.36474	0.271557	0.5923
HYAL1	AAresid	-1.73799	0.0486593	0.408047
CTDSPL	AAresid	1.85164	0.0437968	0.408047
PEX5L	AAresid	-0.0509344	0.856142	0.951269
COL7A1	AAresid	-1.57948	0.299261	0.608962
IL1RAP	AAresid	-0.297641	0.130664	0.480217
IQSEC1	AAresid	-0.304162	0.937513	0.974428
SYNPO2	AAresid	-94.8175	0.348814	0.629303
LIAS	AAresid	-0.520607	0.268142	0.5923
UVSSA	AAresid	2.52698	0.0609047	0.408047
LRP2BP	AAresid	-0.36562	0.271381	0.5923
MGST2	AAresid	-0.220023	0.713041	0.907045
LNX1	AAresid	-0.391624	0.256883	0.587641
PDLIM3	AAresid	34.1512	0.676593	0.890575
ANK2	AAresid	1.40233	0.832843	0.944686
FST	AAresid	0.157985	0.636241	0.854526
CKMT2	AAresid	-61.4562	0.0434057	0.408047
SELENOP	AAresid	-0.441408	0.538766	0.78254
PTGER4	AAresid	-1.20778	0.00265482	0.194888
SH3TC2	AAresid	-0.680002	0.0282884	0.406663
EFNA5	AAresid	-0.13757	0.525192	0.772341
PCDHGA7	AAresid	-0.153029	0.7064	0.907045
PCDHGC5	AAresid	-0.147854	0.52183	0.770635
FAT2	AAresid	0.234803	0.812614	0.939942
REEP2	AAresid	-1.59025	0.0229058	0.381763
LVRN	AAresid	0.1346	0.435377	0.696037
MRPS36	AAresid	-0.611514	0.320326	0.614176
ENPP5	AAresid	-2.26002	0.0115735	0.25317
FABP7	AAresid	0.00220075	0.99469	0.99754
NKAIN2	AAresid	-0.166845	0.410547	0.671974
BCKDHB	AAresid	-0.722351	0.186045	0.515855
RAB23	AAresid	0.840596	0.00554497	0.215638
SLC35F1	AAresid	-1.13147	0.0705429	0.418475
MPC1	AAresid	-4.81195	0.0405096	0.408047
SIRT5	AAresid	-2.21224	0.10768	0.459612
ADGRF5	AAresid	-4.14639	0.0871672	0.430259
MESTP1	AAresid	0.177123	0.424396	0.687678
MYCT1	AAresid	-0.852695	0.0346081	0.408047
MCUR1	AAresid	-0.0537724	0.902016	0.9744
CDKN1A	AAresid	-0.39292	0.886356	0.966432
BACH2	AAresid	-0.729421	0.58924	0.824937
MAP3K5	AAresid	-0.748439	0.118549	0.472897
GALNT17	AAresid	0.710453	0.0900208	0.430259
ATP6V1FNB	AAresid	-0.134004	0.894699	0.972499
AQP1	AAresid	-11.0077	0.00432253	0.199468
ABHD11	AAresid	-0.264652	0.434121	0.696037
PKD1L1	AAresid	-1.6358	0.153732	0.484926
MAFK	AAresid	-3.08595	0.373865	0.636789
TCEAL7	AAresid	-0.0355639	0.801338	0.939942
COX7B	AAresid	-5.50907	0.260526	0.588285
TIMM8A	AAresid	-0.395937	0.167068	0.493723
CLDN2	AAresid	0.116858	0.191603	0.515855
TSPYL2	AAresid	1.40502	0.317207	0.614176
MIR503HG	AAresid	0.303594	0.551939	0.791716
AVPR2	AAresid	0.0320486	0.835324	0.944686
ARMCX4	AAresid	1.31008	0.24514	0.587641
USP11	AAresid	1.01233	0.401846	0.669743
XIST	AAresid	20.1369	0.0544402	0.408047
PPP1R3B	AAresid	2.77682	0.756776	0.926763
DLC1	AAresid	-1.42036	0.324335	0.614176
PTDSS1	AAresid	0.0467693	0.944539	0.974428
MRPL15	AAresid	-0.864598	0.609233	0.846156
LYPLA1	AAresid	-0.539397	0.580704	0.822859
PDCL3P2	AAresid	-0.118684	0.521119	0.770635
LRATD2	AAresid	-0.302563	0.285201	0.605655
MCM4	AAresid	0.489588	0.375205	0.636789
ZNF252P	AAresid	-1.87809	0.0346887	0.408047
NDUFA8	AAresid	-3.93071	0.0202167	0.369009
DMRT2	AAresid	-0.784324	0.00257935	0.194888
LINC01504	AAresid	-0.0811359	0.588471	0.824937
MRPL16	AAresid	-1.29273	0.094657	0.430259
MAP4K2	AAresid	-0.974575	0.0104045	0.25317
LRRC55	AAresid	-0.134613	0.161679	0.488343
KLC2	AAresid	0.729314	0.605516	0.844345
NNMT	AAresid	-0.943891	0.405891	0.670104
RASSF10	AAresid	-0.0110252	0.92556	0.974428
ATP5F1C	AAresid	-7.17842	0.0916454	0.430259
CHST3	AAresid	-1.75481	0.393738	0.659369
THNSL1	AAresid	-0.252246	0.205692	0.534328
SYNPO2L	AAresid	33.9078	0.16906	0.493723
PPIF	AAresid	-3.30069	0.145373	0.482844
LOXL4	AAresid	0.298971	0.624832	0.854262
NCOA4	AAresid	-4.01755	0.189728	0.515855
GOT1	AAresid	-19.3933	0.129493	0.480217
UNC5B	AAresid	-0.42586	0.3299	0.614176
DLG5	AAresid	2.7673	0.329219	0.614176
WDR37	AAresid	-0.254722	0.84624	0.946274
TMEM19	AAresid	0.225686	0.71047	0.907045
RARG	AAresid	-0.0754401	0.848973	0.946308
OSBPL8	AAresid	-2.50386	0.368195	0.636789
NAP1L1	AAresid	-0.759422	0.819443	0.939942
TMEM106C	AAresid	0.0232727	0.941638	0.974428
ATP5F1B	AAresid	-53.2199	0.125875	0.474066
CS	AAresid	-17.2177	0.081793	0.430259
SLC25A3	AAresid	-16.5736	0.184976	0.515855
PTPN11	AAresid	0.465655	0.935501	0.974428
THSD1	AAresid	-0.242984	0.373971	0.636789
CLYBL	AAresid	-0.0977214	0.812426	0.939942
OXA1L	AAresid	-1.10112	0.695774	0.905282
ADCY4	AAresid	0.0827382	0.931666	0.974428
SPTB	AAresid	25.5974	0.350713	0.629486
STRN3	AAresid	0.134361	0.946587	0.974428
ENTPD5	AAresid	-0.0229613	0.973689	0.989949
ACOT2	AAresid	-2.47736	0.376542	0.636789
RN7SL1	AAresid	805.214	0.911613	0.974428
ALPK3	AAresid	0.20482	0.997852	0.997852
CIAO2A	AAresid	-0.685916	0.312151	0.614176
HAPLN3	AAresid	0.370583	0.19585	0.523263
SORD	AAresid	-0.274027	0.0920977	0.430259
IDH2	AAresid	-33.3034	0.251345	0.587641
MFGE8	AAresid	-11.4059	0.259802	0.588285
TSPAN3	AAresid	3.41049	0.612929	0.847926
COQ9	AAresid	-7.485	0.0467696	0.408047
NDUFAB1	AAresid	-2.30443	0.327475	0.614176
CDH5	AAresid	-2.67743	0.255714	0.587641
GOT2	AAresid	-25.5555	0.0620586	0.408047
GPRC5B	AAresid	3.32006	0.376615	0.636789
CA4	AAresid	-1.32383	0.00455927	0.199468
ARHGEF15	AAresid	-0.506256	0.546757	0.789891
COX10	AAresid	-2.47002	0.101809	0.445416
ACE	AAresid	-0.305578	0.766085	0.926763
SLC25A11	AAresid	-5.60025	0.390255	0.656679
CD300LG	AAresid	-2.05582	0.0508622	0.408047
ATP5F1A	AAresid	-48.4737	0.0355577	0.408047
CFAP61	AAresid	3.91488	0.064647	0.41139
RIMS4	AAresid	0.0684948	0.821778	0.939942
CD40	AAresid	-0.21362	0.502189	0.75583
REM1	AAresid	-0.087037	0.510445	0.763485
UQCRFS1	AAresid	-10.8737	0.133142	0.480217
CEACAM1	AAresid	-1.04171	0.00114552	0.194888
APOC1	AAresid	-0.023593	0.830839	0.944686
ATCAY	AAresid	2.10762	0.0593574	0.408047
MIDN	AAresid	3.16416	0.704622	0.907045
MRPS12	AAresid	-0.970229	0.290234	0.605655
PNPLA3	AAresid	0.0821555	0.67358	0.890575
MYO18B	AAresid	-4.63516	0.90175	0.9744
MAP3K7CL	AAresid	0.446035	0.767889	0.926763
CYYR1	AAresid	-0.0954288	0.811179	0.939942
DOP1B	AAresid	-2.48483	0.341421	0.623387

## Sheet: Table S4
Supplementary Table S4. Effect estimates for former patients versus controls before (Model 2) and after (Model 3) adjustment for epigenetic age measures
		Model 2 Former patients vs controls Adjusted for age, sex and BMI				Model 3 Former patients vs controls Adjusted for age, sex and BMI			Estimate former patients vs controls in model 3 vs model 2
Gene	Change former patients vs controls	Estimate former patients vs controls	P	FDR	EpiAge_Measure	Estimate former patients vs controls	P	FDR	Expressed as %	Effect size
MTCO1P12	DOWN	-6117.44	4.51802e-05	0.000348087	DNAmage	-5842.98	8.62989e-05	0.000616421	95.5134	4.48658
MTCO2P12	DOWN	-145.995	0.00276311	0.00326719	DNAmage	-134.576	0.00506097	0.00571399	92.1783	7.82174
IMMT	DOWN	-160.296	3.76154e-05	0.000329135	DNAmage	-150.651	7.76235e-05	0.000578048	93.9832	6.01675
HYAL1	DOWN	-49.683	1.24238e-06	8.69666e-05	DNAmage	-48.1107	2.43917e-06	0.000158742	96.8354	3.16462
CTDSPL	DOWN	-33.6105	0.00214646	0.00264528	DNAmage	-36.1008	0.000873863	0.00167936	107.409	-7.40932
CKMT2	DOWN	-1561.62	1.18573e-05	0.00016934	DNAmage	-1504.18	2.25151e-05	0.000291863	96.3221	3.67794
PTGER4	DOWN	-17.2544	0.000329606	0.00100306	DNAmage	-15.9991	0.000662243	0.00150553	92.7246	7.27536
SH3TC2	DOWN	-15.1727	3.22505e-05	0.000297044	DNAmage	-14.5174	6.17487e-05	0.000540301	95.6807	4.31929
REEP2	DOWN	-27.8904	0.000806494	0.00145646	DNAmage	-26.2863	0.00144569	0.00220938	94.2485	5.75152
ENPP5	DOWN	-35.4203	0.000918562	0.00158373	DNAmage	-33.1009	0.00170332	0.00239861	93.4516	6.54839
RAB23	UP	11.8981	0.0010422	0.00165918	DNAmage	11.0234	0.00198932	0.00264166	92.6482	7.35183
MPC1	DOWN	-98.3469	0.000415832	0.00114599	DNAmage	-93.6244	0.00073065	0.00156502	95.1981	4.80188
MYCT1	DOWN	-15.7429	0.00104862	0.00166071	DNAmage	-14.8902	0.00181505	0.00249124	94.5835	5.41651
AQP1	DOWN	-206.04	5.72063e-06	0.000136691	DNAmage	-195.059	1.20292e-05	0.000243595	94.6702	5.32976
ZNF252P	DOWN	-38.1554	0.000294737	0.000946403	DNAmage	-36.31	0.00052859	0.00147721	95.1636	4.8364
NDUFA8	DOWN	-77.12	0.000118458	0.000631647	DNAmage	-73.2321	0.000224804	0.00100874	94.9586	5.04141
DMRT2	DOWN	-10.2753	0.00100188	0.00163096	DNAmage	-9.45139	0.00196609	0.00263653	91.9812	8.01875
MAP4K2	DOWN	-16.6228	0.000237395	0.000913059	DNAmage	-15.6353	0.000458167	0.00140665	94.0593	5.94066
COQ9	DOWN	-151.547	0.000699628	0.00138345	DNAmage	-144.187	0.00119826	0.00194979	95.1438	4.85617
CA4	DOWN	-24.5292	8.22494e-06	0.000151512	DNAmage	-23.2062	1.72214e-05	0.000262065	94.6063	5.39368
ATP5F1A	DOWN	-1217.34	6.43076e-06	0.000136691	DNAmage	-1171.9	1.25278e-05	0.000243595	96.2674	3.73257
CEACAM1	DOWN	-17.1778	5.77087e-06	0.000136691	DNAmage	-16.1167	1.21648e-05	0.000243595	93.8229	6.17706
MTCO1P12	DOWN	-6117.44	4.51802e-05	0.000348087	AAdiff	-5842.98	8.62989e-05	0.000616421	95.5134	4.48658
MTCO2P12	DOWN	-145.995	0.00276311	0.00326719	AAdiff	-134.576	0.00506097	0.00571399	92.1783	7.82174
IMMT	DOWN	-160.296	3.76154e-05	0.000329135	AAdiff	-150.651	7.76235e-05	0.000578048	93.9832	6.01675
HYAL1	DOWN	-49.683	1.24238e-06	8.69666e-05	AAdiff	-48.1107	2.43917e-06	0.000158742	96.8354	3.16462
CTDSPL	DOWN	-33.6105	0.00214646	0.00264528	AAdiff	-36.1008	0.000873863	0.00167936	107.409	-7.40932
CKMT2	DOWN	-1561.62	1.18573e-05	0.00016934	AAdiff	-1504.18	2.25151e-05	0.000291863	96.3221	3.67794
PTGER4	DOWN	-17.2544	0.000329606	0.00100306	AAdiff	-15.9991	0.000662243	0.00150553	92.7246	7.27536
SH3TC2	DOWN	-15.1727	3.22505e-05	0.000297044	AAdiff	-14.5174	6.17487e-05	0.000540301	95.6807	4.31929
REEP2	DOWN	-27.8904	0.000806494	0.00145646	AAdiff	-26.2863	0.00144569	0.00220938	94.2485	5.75152
ENPP5	DOWN	-35.4203	0.000918562	0.00158373	AAdiff	-33.1009	0.00170332	0.00239861	93.4516	6.54839
RAB23	UP	11.8981	0.0010422	0.00165918	AAdiff	11.0234	0.00198932	0.00264166	92.6482	7.35183
MPC1	DOWN	-98.3469	0.000415832	0.00114599	AAdiff	-93.6244	0.00073065	0.00156502	95.1981	4.80188
MYCT1	DOWN	-15.7429	0.00104862	0.00166071	AAdiff	-14.8902	0.00181505	0.00249124	94.5835	5.41651
AQP1	DOWN	-206.04	5.72063e-06	0.000136691	AAdiff	-195.059	1.20292e-05	0.000243595	94.6702	5.32976
ZNF252P	DOWN	-38.1554	0.000294737	0.000946403	AAdiff	-36.31	0.00052859	0.00147721	95.1636	4.8364
NDUFA8	DOWN	-77.12	0.000118458	0.000631647	AAdiff	-73.2321	0.000224804	0.00100874	94.9586	5.04141
DMRT2	DOWN	-10.2753	0.00100188	0.00163096	AAdiff	-9.45139	0.00196609	0.00263653	91.9812	8.01875
MAP4K2	DOWN	-16.6228	0.000237395	0.000913059	AAdiff	-15.6353	0.000458167	0.00140665	94.0593	5.94066
COQ9	DOWN	-151.547	0.000699628	0.00138345	AAdiff	-144.187	0.00119826	0.00194979	95.1438	4.85617
CA4	DOWN	-24.5292	8.22494e-06	0.000151512	AAdiff	-23.2062	1.72214e-05	0.000262065	94.6063	5.39368
ATP5F1A	DOWN	-1217.34	6.43076e-06	0.000136691	AAdiff	-1171.9	1.25278e-05	0.000243595	96.2674	3.73257
CEACAM1	DOWN	-17.1778	5.77087e-06	0.000136691	AAdiff	-16.1167	1.21648e-05	0.000243595	93.8229	6.17706
MTCO1P12	DOWN	-6117.44	4.51802e-05	0.000348087	AAresid	-5842.98	8.62989e-05	0.000616421	95.5134	4.48658
MTCO2P12	DOWN	-145.995	0.00276311	0.00326719	AAresid	-134.576	0.00506097	0.00571399	92.1783	7.82174
IMMT	DOWN	-160.296	3.76154e-05	0.000329135	AAresid	-150.651	7.76235e-05	0.000578048	93.9832	6.01675
HYAL1	DOWN	-49.683	1.24238e-06	8.69666e-05	AAresid	-48.1107	2.43917e-06	0.000158742	96.8354	3.16462
CTDSPL	DOWN	-33.6105	0.00214646	0.00264528	AAresid	-36.1008	0.000873863	0.00167936	107.409	-7.40932
CKMT2	DOWN	-1561.62	1.18573e-05	0.00016934	AAresid	-1504.18	2.25151e-05	0.000291863	96.3221	3.67794
PTGER4	DOWN	-17.2544	0.000329606	0.00100306	AAresid	-15.9991	0.000662243	0.00150553	92.7246	7.27536
SH3TC2	DOWN	-15.1727	3.22505e-05	0.000297044	AAresid	-14.5174	6.17487e-05	0.000540301	95.6807	4.31929
REEP2	DOWN	-27.8904	0.000806494	0.00145646	AAresid	-26.2863	0.00144569	0.00220938	94.2485	5.75152
ENPP5	DOWN	-35.4203	0.000918562	0.00158373	AAresid	-33.1009	0.00170332	0.00239861	93.4516	6.54839
RAB23	UP	11.8981	0.0010422	0.00165918	AAresid	11.0234	0.00198932	0.00264166	92.6482	7.35183
MPC1	DOWN	-98.3469	0.000415832	0.00114599	AAresid	-93.6244	0.00073065	0.00156502	95.1981	4.80188
MYCT1	DOWN	-15.7429	0.00104862	0.00166071	AAresid	-14.8902	0.00181505	0.00249124	94.5835	5.41651
AQP1	DOWN	-206.04	5.72063e-06	0.000136691	AAresid	-195.059	1.20292e-05	0.000243595	94.6702	5.32976
ZNF252P	DOWN	-38.1554	0.000294737	0.000946403	AAresid	-36.31	0.00052859	0.00147721	95.1636	4.8364
NDUFA8	DOWN	-77.12	0.000118458	0.000631647	AAresid	-73.2321	0.000224804	0.00100874	94.9586	5.04141
DMRT2	DOWN	-10.2753	0.00100188	0.00163096	AAresid	-9.45139	0.00196609	0.00263653	91.9812	8.01875
MAP4K2	DOWN	-16.6228	0.000237395	0.000913059	AAresid	-15.6353	0.000458167	0.00140665	94.0593	5.94066
COQ9	DOWN	-151.547	0.000699628	0.00138345	AAresid	-144.187	0.00119826	0.00194979	95.1438	4.85617
CA4	DOWN	-24.5292	8.22494e-06	0.000151512	AAresid	-23.2062	1.72214e-05	0.000262065	94.6063	5.39368
ATP5F1A	DOWN	-1217.34	6.43076e-06	0.000136691	AAresid	-1171.9	1.25278e-05	0.000243595	96.2674	3.73257
CEACAM1	DOWN	-17.1778	5.77087e-06	0.000136691	AAresid	-16.1167	1.21648e-05	0.000243595	93.8229	6.17706

## Sheet: Table S5
Supplementary Table S5. Six CpG sites shared between previously identified DMPs and the 156 CpGs used by MEATV2 for epigenetic age prediction
CpG site	ΔM Value	Effect Size (%)	P	Padj	Methylation	Chromosome	Genomic Regions	Genes	Biological Process
cg03242666_BC21	-0.277615	9.59183	8.74947e-06	0.0155815	Hypomethylated	chr17	5UTR;exon_1;5UTR;exon_1;5UTR;exon_1;exon_1;exon_1	PMP22;PMP22;PMP22;PMP22;PMP22;PMP22;PMP22;PMP22	myelin maintenance
cg04915566_TC21	-0.535047	18.3336	2.8842e-05	0.0218618	Hypomethylated	chr21	5UTR;exon_1	RUNX1;RUNX1	stem cell regulation
cg12966875_BC21	-0.298075	10.2939	1.51538e-06	0.010666	Hypomethylated	chr20	TSS1500	SLPI	protase inhibition
cg19979773_TC21	0.193293	6.68901	6.47257e-05	0.0269418	Hypermethylated	chr1	TSS1500;TSS1500	FCN3;FCN3	innate immunity
cg22506059_TC21	0.182497	6.31644	6.48826e-05	0.0269418	Hypermethylated	chr22	TSS1500	CARD10	immune signaling
cg26244225_BC21	0.164989	5.71186	0.000186071	0.0375751	Hypermethylated	chr12	TSS1500	APOLD1	angiogenesis

## Sheet: Table S6
Supplementary Table S6. Genes shared between the 210 genes harboring CpGs used by MEATV2 for epigenetic age prediction and those differentially expressed in former ICU patients vs controls
Gene	Log2FoldChange	P	P-type	Padj	Padj-Type	Biological Process
SMIM4	-0.298627	0.000193344	DOWN	0.0201887	DOWN	Mitochondrial membrane organization
UQCRQ	-0.394242	2.5013e-05	DOWN	0.00745254	DOWN	Mitochondrial electron transport
MAP3K5	-0.352994	4.3905e-06	DOWN	0.00308309	DOWN	Stress signaling / apoptosis
TP73	0.242882	0.0334509	UP	0.266505	NS	Cell cycle / apoptosis
CD160	0.419988	0.002193	UP	0.0706373	NS	Immune signaling
PECR	-0.278118	0.00388807	DOWN	0.095437	NS	Fatty acid metabolism
RHBDD1	-0.118636	0.00497258	DOWN	0.10761	NS	Proteolysis
MLPH	-0.380344	0.00465664	DOWN	0.104995	NS	Vesicle trafficking
KIAA1143	0.131023	0.00790287	UP	0.136642	NS	Metabolic regulation
RNF14	-0.092319	0.0446012	DOWN	0.304286	NS	Ubiquitination / transcription
F13A1	0.30771	0.0494211	UP	0.318744	NS	Blood coagulation
AP1S1	-0.1732	0.0327052	DOWN	0.263927	NS	Vesicle trafficking
LYN	-0.286976	0.0384974	DOWN	0.284784	NS	Immune signaling
LCN8	0.598144	0.0227765	UP	0.222203	NS	Lipid transport
FANCC	0.217123	0.0203068	UP	0.211234	NS	DNA repair
RBM4B	0.0929563	0.0332118	UP	0.265465	NS	RNA processing
FAU	-0.176636	0.0394114	DOWN	0.286527	NS	Ribosomal / apoptosis
IL18BP	0.123923	0.0388925	UP	0.285484	NS	Immune signaling
HOGA1	0.670134	0.00179457	UP	0.0650922	NS	Metabolism
MMRN2	-0.131126	0.0158543	DOWN	0.190106	NS	Extracellular matrix / growth signaling
MYH7	-0.255307	0.0317439	DOWN	0.261167	NS	Muscle contraction
TGFB3	0.185922	0.0288755	UP	0.249175	NS	Extracellular matrix / growth signaling
ADAMTSL3	-0.19886	0.0339183	DOWN	0.267958	NS	Extracellular matrix / growth signaling
CILP	0.2181	0.0138374	UP	0.17969	NS	Extracellular matrix / growth signaling
KANSL1	0.167561	0.00236529	UP	0.0730831	NS	Histone acetylation
SLPI	0.805912	0.00293326	UP	0.0830923	NS	Protease inhibition / inflammation
APC2	0.278377	0.00478099	UP	0.105175	NS	Wnt signaling / cytoskeleton

## Sheet: Table S7
Supplementary Table S7. Correlation analysis between epigenetic aging metrics and muscle strength measures
Epigenetic Aging Metrics	Muscle Strength Measures	R	P
PhenoAgeResid	Dominant Hand	-0.008	0.935
PhenoAgeResid	NonDominant Hand	-0.064	0.535
PhenoAgeResid	Ankle	-0.108	0.297
PhenoAgeResid	Elbow	0.025	0.812
PhenoAgeResid	Hip	0.136	0.187
PhenoAgeResid	Knee	-0.056	0.596
PhenoAgeResid	Shoulder	-0.015	0.884
PhenoAgeResid	Wrist	0.083	0.420
PCPhenoAgeResid	Dominant Hand	0.1	0.335
PCPhenoAgeResid	NonDominant Hand	0.096	0.348
PCPhenoAgeResid	Ankle	0.09	0.387
PCPhenoAgeResid	Elbow	-0.07	0.498
PCPhenoAgeResid	Hip	-0.064	0.535
PCPhenoAgeResid	Knee	0.044	0.674
PCPhenoAgeResid	Shoulder	-0.072	0.483
PCPhenoAgeResid	Wrist	-0.094	0.359
MitoticScore	Dominant Hand	0.07	0.502
MitoticScore	NonDominant Hand	0.087	0.399
MitoticScore	Ankle	0.178	0.084
MitoticScore	Elbow	0.268	0.008*
MitoticScore	Hip	0.096	0.351
MitoticScore	Knee	0.005	0.963
MitoticScore	Shoulder	0.158	0.123
MitoticScore	Wrist	0.173	0.090
Entropy	Dominant Hand	0.106	0.306
Entropy	NonDominant Hand	-0.023	0.824
Entropy	Ankle	0.081	0.438
Entropy	Elbow	0.031	0.764
Entropy	Hip	-0.084	0.416
Entropy	Knee	-0.042	0.691
Entropy	Shoulder	-0.01	0.920
Entropy	Wrist	-0.058	0.573
*A nominal association was observed between the epiTOC2 mitotic clock and elbow strength (R = 0.24, P = 0.008), the positive direction of this relationship is inconsistent with the expected link between biological aging and functional decline.
